# Supplementary material for: Clofazimine Treatment Modulates Key Non-Coding RNAs Associated with Tumor Progression and Drug Resistance in Lethal Prostate Cancer
Source: Int J Mol Sci. 2025 Nov 10;26(22):10892. doi: 10.3390/ijms262210892 (PMC12652201; doi:10.3390/ijms262210892)
Supplement: Supplementary file 1 [file ijms-26-10892-s001.zip]

Archive with 5 entries (5 files):
- Supplementary_Figures and Tables 110325_revised.pdf
- Video S1.avi
- Video S2.avi
- Video S3.avi
- Video S4.avi
